# Supplementary material for: The Role of NSUN Family Genes in m5C Methylation and Diseases
Source: Biomedicines. 2025 Nov 30;13(12):2951. doi: 10.3390/biomedicines13122951 (PMC12731187; doi:10.3390/biomedicines13122951)
Supplement: Supplementary file 1 [file biomedicines-13-02951-s001.zip]

Archive with 1 entries (1 files):
- biomedicines-3980700-supplementary.pdf
